# Supplementary material for: Aberrant B Cell Receptor Signaling in Naïve B Cells from Patients with Idiopathic Pulmonary Fibrosis
Source: Cells. 2021 May 26;10(6):1321. doi: 10.3390/cells10061321 (PMC8226954; doi:10.3390/cells10061321)
Supplement: Supplementary file 1 [file cells-10-01321-s001.zip]

Archive with 1 entries (1 files):
- supplementary.v2.pdf
